# Supplementary material for: CRISPR/Cas9-Mediated Disruption of the lef8 and lef9 to Inhibit Nucleopolyhedrovirus Replication in Silkworms
Source: Viruses. 2022 May 24;14(6):1119. doi: 10.3390/v14061119 (PMC9227026; doi:10.3390/v14061119)
Supplement: Supplementary file 1 [file viruses-14-01119-s001.zip]

Archive with 1 entries (1 files):
- viruses-1709821-supplementary.pdf
